# Supplementary material for: The Higher the CKD Stage, the Higher the Psychological Stress in Patients with CKD during COVID-19 Pandemic
Source: J Clin Med. 2022 Aug 16;11(16):4776. doi: 10.3390/jcm11164776 (PMC9409632; doi:10.3390/jcm11164776)
Supplement: Supplementary file 1 [file jcm-11-04776-s001.zip]

Archive with 1 entries (1 files):
- jcm-1811869-supplementary.pdf
